# Supplementary material for: The Landscape of Participatory Surveillance Systems Across the One Health Spectrum: Systematic Review
Source: JMIR Public Health Surveill. 2022 Aug 5;8(8):e38551. doi: 10.2196/38551 (PMC9391976; doi:10.2196/38551)
Supplement: Multimedia Appendix 1 [file publichealth_v8i8e38551_app1.xlsx]

## Sheet: Sheet 1 - 20211206225708-Survey
20211206225708-SurveyExport
Response ID	IP Address	Longitude	Latitude	Country	City	State/Region	Postal	First Name	Last Name	Email Address	Please provide the name/title of the Participatory Surveillance system that you represent?	What is the name of the organization(s) that maintain and operate this system (including technology and research components).	Where is the geographic area covered by your system? (i.e. name of town, province, country, other)	What is the scale of your current system?	Other - Write In:What is the scale of your current system?	Human health:Please check all that apply. Do you collect information on:	Animal health, including livestock, poultry, wildlife:Please check all that apply. Do you collect information on:	Environmental health/hazards, including plant, crops, forest, vectors, rodents:Please check all that apply. Do you collect information on:	Plant / Crops / Forest:Please check all that apply. Do you collect information on:	Other - Write In:Please check all that apply. Do you collect information on:	Other - Write In:Please check all that apply. Do you collect information on:	Is your system still actively collecting data from participants as part of ongoing surveillance activities?	Other - Write In:Is your system still actively collecting data from participants as part of ongoing surveillance activities?	Other - Write In:Is your system still actively collecting data from participants as part of ongoing surveillance activities?	SMS:Please check the boxes next to the types of reporting mechanism(s) used in your participatory surveillance system currently. You may check more than one box.	Smart phone or tablet app:Please check the boxes next to the types of reporting mechanism(s) used in your participatory surveillance system currently. You may check more than one box.	Hotline:Please check the boxes next to the types of reporting mechanism(s) used in your participatory surveillance system currently. You may check more than one box.	Email/website:Please check the boxes next to the types of reporting mechanism(s) used in your participatory surveillance system currently. You may check more than one box.	Wearables:Please check the boxes next to the types of reporting mechanism(s) used in your participatory surveillance system currently. You may check more than one box.	IVR (voice recording):Please check the boxes next to the types of reporting mechanism(s) used in your participatory surveillance system currently. You may check more than one box.	Remote sensing:Please check the boxes next to the types of reporting mechanism(s) used in your participatory surveillance system currently. You may check more than one box.	Paper:Please check the boxes next to the types of reporting mechanism(s) used in your participatory surveillance system currently. You may check more than one box.	Other - Write In:Please check the boxes next to the types of reporting mechanism(s) used in your participatory surveillance system currently. You may check more than one box.	Other - Write In:Please check the boxes next to the types of reporting mechanism(s) used in your participatory surveillance system currently. You may check more than one box.	Who enters data into the system?	Other - Write In:Who enters data into the system?	Academic center:Who responds to triggers in data (such as a possible outbreak or other significant finding)?	Government:Who responds to triggers in data (such as a possible outbreak or other significant finding)?	Non-profit, non-governmental organizations:Who responds to triggers in data (such as a possible outbreak or other significant finding)?	Private sector, such as technology or healthcare company:Who responds to triggers in data (such as a possible outbreak or other significant finding)?	Other - Write In:Who responds to triggers in data (such as a possible outbreak or other significant finding)?	Other - Write In:Who responds to triggers in data (such as a possible outbreak or other significant finding)?	What is the year the program started?	Single disease, please specify:Please select the option that best identifies the disease focus of your system for human health.	Multiple specific diseases, please specify:Please select the option that best identifies the disease focus of your system for human health.	Foodborne / Diarrheal Illness:Please select the option that best identifies the disease focus of your system for human health.	All Syndromes / No specific focus:Please select the option that best identifies the disease focus of your system for human health.	Other - Write In (Required):Please select the option that best identifies the disease focus of your system for human health.	Single disease, please specify:Please select the option that best identifies the disease focus of your system for human health.
1	73.82.62.164	-84.2951	33.7657	United States	Decatur	GA	30030				Animal Health test	test	UK				Animal health, including livestock, poultry, wildlife					Yes				Smart phone or tablet app		Email/website															01/01/2000
2	73.82.62.164	-84.2951	33.7657	United States	Decatur	GA	30030				Env health test	test						Environmental health/hazards, including plant, crops, forest, vectors, rodents	Plant / Crops / Forest			Yes				Smart phone or tablet app																	01/01/2000
3	73.82.62.164	-84.2951	33.7657	United States	Decatur	GA	30030				flu surveillance	test	usa			Human health						Yes				Smart phone or tablet app																	01/01/2000	Single disease, please specify
4	73.71.143.51	-122.435	37.7825	United States	San Francisco	CA	94115				Flu Near You	HealthMap	zipcode			Human health						Yes			SMS	Smart phone or tablet app		Email/website															08/10/2012	Single disease, please specify			All Syndromes / No specific focus
5	73.71.143.51	-122.435	37.7825	United States	San Francisco	CA	94115				x	x	x			Human health	Animal health, including livestock, poultry, wildlife					Other - Write In	x										Other - Write In	x									08/10/2012					Other - Write In (Required)
6	73.241.148.31	-122.143	37.4651	United States	Palo Alto	CA	94303				PODD	CMU	dfg			Human health	Animal health, including livestock, poultry, wildlife					Yes			SMS	Smart phone or tablet app																	07/01/2021
7	73.158.15.98	-121.765	37.6864	United States	Livermore	CA	94550				A	V	S	National				Environmental health/hazards, including plant, crops, forest, vectors, rodents				Yes
8	73.241.148.31	-122.143	37.4651	United States	Palo Alto	CA	94303				XXX	FFF	SSS	National		Human health	Animal health, including livestock, poultry, wildlife					No, it is no longer active
9	73.241.148.31	-122.143	37.4651	United States	Palo Alto	CA	94303				XXX	FFF	SSS	National		Human health	Animal health, including livestock, poultry, wildlife					Yes				Smart phone or tablet app			Wearables									Government					2000		Multiple specific diseases, please specify		All Syndromes / No specific focus
10	103.108.144.132	90.4103	23.8179	Bangladesh	Dhaka	81	1206
11	213.55.241.75	8.55	47.3667	Switzerland	Zurich	25	8057				Brasil Sem Corona	Epitrack Colab Amazon Web Services	Brazil	Multinational/Regional		Human health						No, it is no longer active
12	213.55.241.75	8.55	47.3667	Switzerland	Zurich	25	8057				SURPRISE	Cantonal Hospital St. Gallen Epitrack SNF	Switzerland (German-speaking part only)	Subnational		Human health						Yes			SMS			Email/website									Academic center	Government					2020		Multiple specific diseases, please specify
13	134.174.21.27	-71.0922	42.3427	United States	Boston	MA	2115				Flu Near You	Boston Children's Hospital	United States and Canada	Multinational/Regional		Human health						Other - Write In		Yes but being migrated over to Outbreaks Near Me ahead of flu season				Email/website											Non-profit, non-governmental organizations		Other - Write In	We monitor data and local health departments, researchers, and government agencies can see trends or tiggers as they use the data	2011	Single disease, please specify				Other - Write In (Required)	Flu
14	71.15.199.44	-111.044	45.6714	United States	Bozeman	MT	59715				Long-term wildlife mortality surveillance in northern Congo	Wildlife Conservation Society Republic of Congo	Northern Republic of Congo	Subnational			Animal health, including livestock, poultry, wildlife					Other - Write In		Yes, but questionnaire is on hold pending revisions			Hotline												Non-profit, non-governmental organizations				2008
15	134.174.21.27	-71.0922	42.3427	United States	Boston	MA	2115				Outbreaks Near Me	Boston Children's Hopsital	United States, Canada, Mexico	Multinational/Regional		Human health						Yes			SMS			Email/website											Non-profit, non-governmental organizations		Other - Write In	We monitor data and local health departments, researchers, and government agencies can see trends or tiggers as they use the data	2020		Multiple specific diseases, please specify
16	190.146.235.135	-74.0617	4.6493	Colombia	Bogota	34	111311				Trial Pal	Integra IT	Global	Global		Human health						Yes				Smart phone or tablet app		Email/website									Academic center			Private sector, such as technology or healthcare company			2014		Multiple specific diseases, please specify
17	190.163.54.141	-70.6653	-33.4513	Chile	Santiago	12					Chinita arlequin	Universidad de Chile - Pontificia Universidad Católica de Chile	Chile	National				Environmental health/hazards, including plant, crops, forest, vectors, rodents				Yes						Email/website									Academic center						2011
18	124.120.85.30	99.1157	18.7386	Thailand	Chiang Mai	2	50130				PODD - the community owned one health surveillance system	PODD Centre currently maintains and operates the systems. The centre partners with Opendream, Bon and the faculty of engineer, CMU, to update and upgrade the digital systems.	about 200 subdistricts in Thailand	Subnational		Human health	Animal health, including livestock, poultry, wildlife	Environmental health/hazards, including plant, crops, forest, vectors, rodents				Yes				Smart phone or tablet app											Academic center						2014				All Syndromes / No specific focus
19	116.87.180.163	103.874	1.396	Singapore	Singapore	0	79				Mo-Buzz	Nanyang Technological University Singapore	Colombo, Sri Lanka	Subnational		Human health				Other - Write In	Weather	Yes				Smart phone or tablet app												Government					2013-14		Multiple specific diseases, please specify
20	41.223.213.176	-16.5667	13.4667	Gambia							Epidemiology and Disease Surveillance/PHEOC Manager	PHEOC/Ministry of Health	The Gambia	National		Human health	Animal health, including livestock, poultry, wildlife	Environmental health/hazards, including plant, crops, forest, vectors, rodents				Yes										Paper						Government					2020		Multiple specific diseases, please specify
21	197.149.220.133	-10	11	Guinea							Influenza sentinel surveillance	Guinean National Institute of Public Health with thecnical and financial support from WHO and CDC	Conkry, Guinea	National		Human health						Yes										Paper						Government					2018	Single disease, please specify			All Syndromes / No specific focus		Influenza
22	119.30.39.214	90.382	23.746	Bangladesh	Dhaka	81	1205				Ending pandemic	Tephenet	Bangladesh	National		Human health						Yes						Email/website				Paper						Government	Non-profit, non-governmental organizations				2020	Single disease, please specify	Multiple specific diseases, please specify				Covid 19
23	197.215.27.187	-13.2342	8.49	Sierra Leone	Freetown	4					National Disease surveillance, Sierra Leone	Ministry of Health and Sanitation	Country	National		Human health	Animal health, including livestock, poultry, wildlife	Environmental health/hazards, including plant, crops, forest, vectors, rodents				Yes			SMS	Smart phone or tablet app						Paper						Government	Non-profit, non-governmental organizations				2003		Multiple specific diseases, please specify
24	105.160.39.7	36.8155	-1.2841	Kenya	Nairobi	5
25	197.156.68.226	38.7492	9.0243	Ethiopia	Addis Ababa	44					OHB_PHEM_Directorate	Oromia Health Bureau, Public Health Emergency Management and Health Research Directorate	Oromia Region	Subnational		Human health						Yes				Smart phone or tablet app		Email/website										Government					2000		Multiple specific diseases, please specify			Other - Write In (Required)
26	37.111.218.58	90.3742	23.7018	Bangladesh							COVID-19 Contact Tracing in Tazumoddin, Bhola	Institute of Epidemiology, Disease Control and Research (IEDCR) and Department of Livestock Services, Bangladesh	Tazumoddin, Bhola, Bangladesh	Subnational		Human health						No, it is no longer active
27	41.78.193.122	14.8667	-5.25	Congo, The Democratic Republic of the	Mbanza-ngungu	8					Katabuka Baguma Papy/Médecin chef de zone/district	Zone de santé de Nyankunde, DPS Ituri, RDC	Nyankunde, Bunia, Province de l'Ituri, RDC	Subnational		Human health						Yes			SMS	Smart phone or tablet app		Email/website	Wearables			Paper						Government					NA		Multiple specific diseases, please specify
28	143.234.194.72	-3.2046	55.9147	United Kingdom	Edinburgh	U8	EH10				You have called it Flystrike	SRUC Scotland's Rural College developed this but without appropriate funding participation could not be encouraged and the site maintained or developed further. ELANCO now run a unrelated seasonal version https://www.farmanimalhealth.co.uk/blowfly-tracker#:~:text=To%20report%20a%20case%20of%20strike%20so%20that,Report%20a%20Blowfly%20Strike%20Report%20a%20Blowfly%20Strike and, in conjunction with…	Great Britain	National			Animal health, including livestock, poultry, wildlife					No, it is no longer active
29	173.161.53.126	-87.6657	42.0107	United States	Chicago	IL	60626				SMARt for Health	SMART Partnership: SMART SMART for Health: Wildlife Conservation Society, Health Program	Currently, areas in Laos, Cambodia, and Vietnam. Potential expansin to ~850 protected areas	Other - Write In	National and subnational		Animal health, including livestock, poultry, wildlife					Yes				Smart phone or tablet app							Other - Write In	server, desktop software, and web-based database			Academic center	Government	Non-profit, non-governmental organizations				2020
30	152.166.133.214	-70.6667	19	Dominican Republic
31	24.121.51.124	-111.288	34.2198	United States	Payson	AZ	85541				Wildlife Morbidity and Mortality Event Alert System	Wild Neighbors Database Project One Health Institute, University of California Wildlife Health Laboratory, California Department of Fish and Wildlife	California	Subnational			Animal health, including livestock, poultry, wildlife					Yes						Email/website										Government					2016
32	84.160.199.127	13.7468	51.1164	Germany	Dresden	13	1109				DGPI	Deutsche Gesellschaft für Pädiatrische Infektologie	Germany	National		Human health						Yes						Email/website									Academic center	Government		Private sector, such as technology or healthcare company			2020	Single disease, please specify					Covid
33	41.188.156.59	39.291	-6.8227	Tanzania, United Republic of							Participatory disease surveillance for African swine fever, Tanzania	Food and Agriculture Organization of the United Nations, Tanzania	Country	National			Animal health, including livestock, poultry, wildlife					Yes				Smart phone or tablet app						Paper						Government	Non-profit, non-governmental organizations	Private sector, such as technology or healthcare company			2018
34	190.183.176.115	-58.9833	-27.45	Argentina	Resistencia	3	3500				EpiCore	Epicore	Province of Chaco, Argentina	Subnational		Human health						No, it is no longer active
35	105.112.115.34	7.1793	9.1805	Nigeria	Abuja	31					EpiCore and ProMED	International Society for Infectious Diseases	Anglophone Africa	Multinational/Regional		Human health	Animal health, including livestock, poultry, wildlife					Yes				Smart phone or tablet app		Email/website										Government	Non-profit, non-governmental organizations				I started in January 2020 (ProMED); Epicore 2015		Multiple specific diseases, please specify		All Syndromes / No specific focus
36	114.122.38.211	106.829	-6.175	Indonesia							Indonesia Disease Surveillance System	Indonesia Ministry of Health	Country	National		Human health						Yes			SMS			Email/website										Government					2017		Multiple specific diseases, please specify
37	114.122.38.211	106.829	-6.175	Indonesia							Indonesia Disease Surveillance System	Indonesia Ministry of health	Country	National		Human health						Yes
38	112.198.255.135	121.056	14.3647	Philippines	San Pedro	33	4023				BABay ASF	Dept of Agriculture	Philippines	National			Animal health, including livestock, poultry, wildlife					Yes				Smart phone or tablet app												Government	Non-profit, non-governmental organizations				2020
39	159.149.14.36	9.2683	45.5819	Italy	Monza	9	20900				Influenza and Covid	Ministry of Health	Lombardy region, Italy	National		Human health						Yes
40	197.210.226.93	7.0225	4.7765	Nigeria	Port Harcourt	50					Eipcore	Epicore	Adamawa state Nigeria	National		Human health	Animal health, including livestock, poultry, wildlife	Environmental health/hazards, including plant, crops, forest, vectors, rodents				Yes
41	170.210.121.66	-63.7333	-35.6667	Argentina	General Pico	11	6360				Guillermo Meglia	Faculty of Veterinary Medicine, National University of La Pampa (UNLPam)	General Pico, La Pampa, Argentina	Subnational			Animal health, including livestock, poultry, wildlife					No, it is no longer active
42	73.110.38.47	-87.3585	41.5392	United States	Gary	IN	46408				I-Tick	University of Illinois Urbana-Champaign	Illinois	Subnational				Environmental health/hazards, including plant, crops, forest, vectors, rodents				Yes				Smart phone or tablet app							Other - Write In	Tick submissions			Academic center						2018
43	189.6.18.88	-47.9341	-15.7792	Brazil	Brasilia	7	70640				Guardians of health	ProEpi - Brazilian Field Epidemiology professional network in partnership with University of Brasilia	Brasil	Multinational/Regional		Human health						Yes				Smart phone or tablet app											Academic center			Private sector, such as technology or healthcare company	Other - Write In	schools and universities	2020				All Syndromes / No specific focus
44	91.219.144.108	30.5167	50.4333	Ukraine	Kiev	12	2125				Infectious diseases of animals	State Service of Ukraine on Food Safety and Consumer Protection (SSUFSCP)	Ukraine	National			Animal health, including livestock, poultry, wildlife					Yes					Hotline	Email/website			Remote sensing						Academic center	Government	Non-profit, non-governmental organizations	Private sector, such as technology or healthcare company			2012
45	200.198.136.144	-51.1639	-30.1146	Brazil	Porto Alegre	23	90000
46	41.79.201.242	-10	11	Guinea							Santé humaine	Ministère de la santé	Conakry	Other - Write In	Privée	Human health						Yes			SMS							Paper								Private sector, such as technology or healthcare company			2019		Multiple specific diseases, please specify
47	41.79.201.242	-10	11	Guinea							Santé humaine	Ministère de la santé	Conakry	Other - Write In	Privée	Human health						Yes			SMS														Non-profit, non-governmental organizations	Private sector, such as technology or healthcare company			2019		Multiple specific diseases, please specify
48	68.3.51.127	-111.77	33.4393	United States	Mesa	AZ	85213				Epi Core	? Arizona Department of Health Services	Arizona	Subnational		Human health	Animal health, including livestock, poultry, wildlife					Yes				Smart phone or tablet app	Hotline	Email/website										Government					2018		Multiple specific diseases, please specify
49	105.112.124.164	7.1793	9.1805	Nigeria	Abuja	31					Survey of influenza A virus in domestic animals in Nigeria	Department of Veterinary Public Health and Preventive Medicine, University of Abuja	Jigawa, Kaduna and Benue States Nigeria	Subnational			Animal health, including livestock, poultry, wildlife					Yes										Paper									Other - Write In	Pastoralists and livestock attendants	2020
50	41.79.202.214	-10	11	Guinea							Santé humaine	Santé humaine	Conakry	National		Human health						Yes										Paper						Government	Non-profit, non-governmental organizations	Private sector, such as technology or healthcare company			2019		Multiple specific diseases, please specify
51	41.79.202.214	-10	11	Guinea							Santé humaine	Ministère de la santé	Conakry	National		Human health						Yes										Paper						Government	Non-profit, non-governmental organizations	Private sector, such as technology or healthcare company			2019		Multiple specific diseases, please specify
52	135.180.49.78	-122.286	37.8682	United States	Berkeley	CA	94702				California Emerging Infections Program	Centers for Disease Control and Prevention, Emerging Infections Program California Emerging Infections Program	Alameda, Contra Costa, and San Francisco counties	Subnational		Human health						Yes											Other - Write In	phone call				Government	Non-profit, non-governmental organizations				1996		Multiple specific diseases, please specify
53	102.86.11.246	32	1	Uganda							COVID-19 surveillance	Collaboration between Ministry of Health, Infectious Diseases Institute and Kampala City Council Authority	Kampala district	National		Human health						Yes			SMS	Smart phone or tablet app	Hotline	Email/website				Paper					Academic center	Government	Non-profit, non-governmental organizations	Private sector, such as technology or healthcare company			have no idea	Single disease, please specify
54	205.194.32.99	-75.6894	45.4153	Canada	Ottawa	ON	K1A				Community for Emerging and Zoonotic Diseases	Too numerous to list. Check out our membership map https://www.cezd.ca/CEZD/Assets/Documents/CEZD%20project%20map%2028.06.2021%20revised%20FINAL%20ENGLISH.pdf	Global	National		Human health	Animal health, including livestock, poultry, wildlife					Other - Write In		Event based surveillance with community rating of threats for relevance to Canada		Smart phone or tablet app		Email/website					Other - Write In	Canadian Network for Public Health Intelligence			Academic center	Government	Non-profit, non-governmental organizations	Private sector, such as technology or healthcare company			2013					Other - Write In (Required)
55	202.144.138.40	89.6	27.4833	Bhutan	Thimphu	20					National Early Warning and Response System	Royal Center for Disease Control, MoH, Bhutan	Country	National		Human health	Animal health, including livestock, poultry, wildlife	Environmental health/hazards, including plant, crops, forest, vectors, rodents				Yes			SMS			Email/website										Government					2015		Multiple specific diseases, please specify		All Syndromes / No specific focus
56	193.188.65.76	35.939	31.9522	Jordan	Amman	2					RAKAN/HEAD OF SURVEILLANCE	MINISTRY OF HEALTH	JORDAN	National		Human health		Environmental health/hazards, including plant, crops, forest, vectors, rodents				Yes			SMS	Smart phone or tablet app		Email/website				Paper						Government					2000	Single disease, please specify	Multiple specific diseases, please specify		All Syndromes / No specific focus
57	197.156.86.60	38.7492	9.0243	Ethiopia	Addis Ababa	44					Public Health Emergency Management	Addis Ababa Health Bureau,Ethiopia	Addis Ababa	Multinational/Regional		Human health	Animal health, including livestock, poultry, wildlife	Environmental health/hazards, including plant, crops, forest, vectors, rodents		Other - Write In	IDP & PoE	Yes			SMS	Smart phone or tablet app	Hotline	Email/website		IVR (voice recording)	Remote sensing	Paper	Other - Write In	Telegram			Academic center	Government	Non-profit, non-governmental organizations	Private sector, such as technology or healthcare company			2009		Multiple specific diseases, please specify			Other - Write In (Required)
58	175.159.181.5	114.146	22.2795	Hong Kong	Central District	0					FluTracking, Hong Kong	University of Hong Kong University of Newcastle	Hong Kong, China	Subnational		Human health						Yes						Email/website									Academic center						2021		Multiple specific diseases, please specify
59	197.135.242.179	31.2852	30.0778	Egypt	Cairo	11					CAHO	Govs	Dakahlia governor ate, Egypt	National			Animal health, including livestock, poultry, wildlife					Yes										Paper						Government					2013
60	197.135.242.179	31.2852	30.0778	Egypt	Cairo	11					CAHO	Govs	Dakahlia governor ate, Egypt	National			Animal health, including livestock, poultry, wildlife					Yes
61	124.47.163.185	149.125	-35.2744	Australia	Canberra	1	2600				Making general surveillance work research project	Australian Bureau of Agricultural and Resource Economics and Sciences	Australia	Other - Write In	The project looks at case studies in Australia and new Zealand		Animal health, including livestock, poultry, wildlife	Environmental health/hazards, including plant, crops, forest, vectors, rodents				Other - Write In		This project does not collect surveillance data, but explored a range of case studies involving general surveillance									Other - Write In	We investigated several reporting tools							Other - Write In	NA	2018
62	135.129.116.83	-97.822	37.751	United States							OH Mobile App	UC Davis	Philippines	Subnational		Human health	Animal health, including livestock, poultry, wildlife	Environmental health/hazards, including plant, crops, forest, vectors, rodents		Other - Write In	agriculture	Yes				Smart phone or tablet app												Government					2017		Multiple specific diseases, please specify
63	94.125.234.15	7.4011	45.1191	Italy	Almese	12	10040				Influweb	ISI Foundation, Italy	Italy	National		Human health						Yes						Email/website									Academic center						2008		Multiple specific diseases, please specify
64	92.106.209.36	6.1457	46.2022	Switzerland	Geneve	7	1202
65	49.36.187.117	80.9115	26.8756	India	Lucknow	36	226006				Covid -19 and Impact on Fishers	SKUAST.KASHMIR	Kashmir	Subnational			Animal health, including livestock, poultry, wildlife	Environmental health/hazards, including plant, crops, forest, vectors, rodents				Other - Write In		sometimes	SMS			Email/website				Paper						Government	Non-profit, non-governmental organizations				2020
66	134.186.51.126	-121.485	38.5576	United States	Sacramento	CA	95818				Wildlife Mortality Reporting System	CA Dept Fish and Wildlife	state of California	Subnational			Animal health, including livestock, poultry, wildlife					Yes						Email/website										Government					~2010
67	111.30.246.31	117.173	39.1423	China	Tianjin	28					FluMob	Nanyang Technological University	Singapore	Subnational		Human health						Yes				Smart phone or tablet app											Academic center						2016					Other - Write In (Required)
68	37.165.130.121	2.3387	48.8582	France							Alerte amphibiens	Actually the CEFE, CNRS, France. Soon SAGIR, OFB, France	Metropolitan France	National			Animal health, including livestock, poultry, wildlife					Yes						Email/website									Academic center						2011
69	1.159.43.217	145.035	-37.857	Australia	Malvern	7	3144				Wildlife Health Victoria: Surveillance	Melbourne Veterinary School, The University of Melbourne Victoria, Australia	state of Victoria, Australia	Subnational			Animal health, including livestock, poultry, wildlife	Environmental health/hazards, including plant, crops, forest, vectors, rodents		Other - Write In	focus is free ranging wildlife, endemic mammals, birds, reptiles, amphibians	Yes				Smart phone or tablet app		Email/website													Other - Write In	Wildlife Health Victoria: Surveillance coordinator, part-time, but 24h,7d	2008
70	80.6.206.254	-0.1424	51.4406	United Kingdom	Balham	P1	SW12
71	5.90.17.80	7.6868	45.0705	Italy	Turin	12	10141				Infectieradar.nl	RIVM - Dutch National Institute for Public Health and the Environment	The Netherlands	National		Human health						Yes						Email/website										Government					2020		Multiple specific diseases, please specify
72	5.90.17.80	7.6868	45.0705	Italy	Turin	12	10141				gripenet.pt	Instituto Nacional de Saúde Doutor Ricardo Jorge - INSA, Portugal	Lisbon, Portugal	National		Human health						Yes						Email/website										Government					2005		Multiple specific diseases, please specify
73	5.90.17.80	7.6868	45.0705	Italy	Turin	12	10141				influmeter.dk	Staten Serum Institute, Denmark	Denmark	National		Human health						Yes						Email/website										Government					2012	Single disease, please specify					Influenza-like Illness
74	5.90.17.80	7.6868	45.0705	Italy	Turin	12	10141				infectieradar.be	University of Hasselt	Belgium	National		Human health						Yes						Email/website									Academic center						2021		Multiple specific diseases, please specify
75	5.90.17.80	7.6868	45.0705	Italy	Turin	12	10141				gripenet.ch	Global Health Institute, Switzerland	Switzerland	National		Human health						Yes						Email/website									Academic center						2014		Multiple specific diseases, please specify
76	151.57.30.43	12.1097	43.1479	Italy							Viral Haemorrhagic Fever surveillance system	World Health Organization	Tonkolili district, Sierra Leone	Subnational		Human health						No, it is no longer active
77	151.57.30.43	12.1097	43.1479	Italy							Viral Haemorrhagic Fever surveillance system	World Health Organization. 1) Paper-based active surveillance, done by field case investigators, and based on received signals 2) phone-based active surveillance from the population; 3) laboratory surveillance; 4) computer-based data entry and analysis	Tonkolili district, Sierra Leone	Subnational		Human health						No, it is no longer active
78	109.147.5.87	-3.0986	53.3809	United Kingdom	Wirral	Q1	CH49				SAVSNET	University of Liverpool	UK	Other - Write In	National - but we do have other projects starting in the USA		Animal health, including livestock, poultry, wildlife					Yes											Other - Write In	electronic health records			Academic center						2008
79	159.87.24.2	-112.171	33.6563	United States	Glendale	AZ	85308				Arizona Game and Fish Department	Arizona Game and Fish Department	Arizona	Subnational			Animal health, including livestock, poultry, wildlife	Environmental health/hazards, including plant, crops, forest, vectors, rodents				Yes					Hotline	Email/website					Other - Write In	24 hour communications room				Government					2011
80	128.253.13.121	-76.4154	42.6558	United States	Locke	NY	13092				Cornell Wildlife Health Lab	Cornell University Animal Health Diagnostic Center New York State Dept. of Environmental Conservation Canadian Wildlife Health Cooperative database	New York State	Subnational			Animal health, including livestock, poultry, wildlife					Yes					Hotline	Email/website											Non-profit, non-governmental organizations		Other - Write In	Public	2011
81	31.127.34.144	-0.1424	51.4406	United Kingdom	Balham	P1	SW12				Shire CEBS	MSF	Shire	Subnational		Human health						No, it is no longer active
82	119.15.94.50	104.912	11.5583	Cambodia	Phnom Penh	10					WildHealthNet	Wildlife Conservation Society	Cambodia, Laos, Vietnam	Multinational/Regional			Animal health, including livestock, poultry, wildlife					Yes			SMS	Smart phone or tablet app		Email/website				Paper						Government	Non-profit, non-governmental organizations				2019
83	109.149.218.238	-2.6637	53.4296	United Kingdom	Warrington	P2	WA5				C	C	V	Subnational		Human health						No, it is no longer active
84	80.6.206.254	-0.1424	51.4406	United Kingdom	Balham	P1	SW12
85	104.218.67.14	-96.6542	40.7597	United States	Lincoln	NE	68516				Tick Tag Go	University of Nebraska-Lincoln and Nebraska Extension maintain the system. We utilize iNaturalist to gather photos of ticks from the public to help monitor tick species distributions in the state of Nebraska. Research focus is on all ticks, but especially the blacklegged tick (Ixodes scapularis) which recently became established in Nebraska.	Nebraska, USA	Subnational				Environmental health/hazards, including plant, crops, forest, vectors, rodents				Yes				Smart phone or tablet app		Email/website									Academic center	Government					2019
86	143.107.191.3	-47.3667	-21.9984	Brazil	Pirassununga	27	13630	Helena	Ferreira	hlage@usp.br	Previr	MCTI	Brazil	National			Animal health, including livestock, poultry, wildlife					Yes
87	128.243.2.18	-1.1571	52.9538	United Kingdom	Nottingham	J8	NG7	Rachael	Tarlinton	rachael.tarlinton@nottingham.ac.uk	UK wildlife covid monitoring	funded by UKRI (BBSRC)	UK	National			Animal health, including livestock, poultry, wildlife					Yes											Other - Write In	We are soliciting samples for lab testing for coronaviruses (volunteer submitters from hunting and wildlife groups)			Academic center						2021
88	91.109.234.25	-1.0842	53.958	United Kingdom	York	Q5	YO10	Graham	Smith	graham.smith@apha.gov.uk	iMammalia	Funded by EFSA, run by ENETwild and APHA, the app is produced by CEH (UK)	Europe	Multinational/Regional						Other - Write In	wildlife including carcass reporting	Yes				Smart phone or tablet app		Email/website													Other - Write In	FAO contact organisations to respond in each country as appropriate	2019
89	99.37.241.65	-124.083	40.9465	United States	Mckinleyville	CA	95519	Richard	Botzler	botzlerr@sbcglobal.net	Ecoclub Chytrid Study	The Bilingual McKinleyville Ecolub, in conjunction with the US Forest Service Redwood Sciences Lab, Univ. Cal. Davis School of Veterinary Medicine, and Humboldt State University	Humboldt County, California	Other - Write In	Regional		Animal health, including livestock, poultry, wildlife					No, it is no longer active
90	128.227.125.60	-82.3493	29.6515	United States	Gainesville	FL	32603	Carrie	Harmon	clharmon@ufl.edu	National Plant Diagnostic Network	It is a cooperative agreement project between the USDA-NIFA and primarily land-grant university extension programs in every state.	USA	National				Environmental health/hazards, including plant, crops, forest, vectors, rodents		Other - Write In	Plant health	Yes						Email/website					Other - Write In	networked national database that receives data from each state's lab management software			Academic center	Government					2002
91	128.227.204.232	-82.404	29.6475	United States	Gainesville	FL	32607	Jeffrey	Jones	jbjones@ufl.edu	National Plant Diagnostic Network	USDA-NIFA	Southeast USA	Subnational				Environmental health/hazards, including plant, crops, forest, vectors, rodents				Yes
92	129.130.19.148	-96.5818	39.1918	United States	Manhattan	KS	66502	James	Stack	jstack@ksu.edu	National Plant Diagnostic Network	CERIS Purdue University USDA NIFA funds the Network	USA and territories (Caribbean and Pacific)	National				Environmental health/hazards, including plant, crops, forest, vectors, rodents				Yes				Smart phone or tablet app		Email/website									Academic center	Government		Private sector, such as technology or healthcare company			2002
93	141.114.195.188	-68.7172	44.8865	United States	Orono	ME	4473	Alicyn	Smart	alicyn.smart@maine.edu	National Plant Diagnostic Network	USDA-NIFA and the Center for environmental and regulatory information systems at Purdue University.	Maine and other states that send samples to me.	Subnational				Environmental health/hazards, including plant, crops, forest, vectors, rodents				Yes						Email/website									Academic center	Government					When NPDN was established
94	49.199.98.22	144.967	-37.8159	Australia	Melbourne	7	3001	Peter	Holz	prjlholz@gmail.com	eWHIS	Wildlife Health Australia	Australia	National			Animal health, including livestock, poultry, wildlife					Yes					Hotline	Email/website										Government	Non-profit, non-governmental organizations				2009
95	37.58.221.76	1.9076	47.9047	France	Orléans	A3		Charly	Kengne-kuetche	charly.kengne-kuetche@iplesp.upmc.fr	Grippenet.fr	Réseau Sentinelles	France	National		Human health						Yes
96	168.205.252.134	-47.9341	-15.7792	Brazil	Brasilia	7		Sara	Ferraz	saraferrazz@outlook.com	Guardians of Health	Brazilian Field Epidemiology Professionals Network - ProEpi	Brazil and South America	Subnational		Human health						Yes				Smart phone or tablet app									Member of general public			Government			Other - Write In	Universities	2014		Multiple specific diseases, please specify
97	131.111.5.176	0.1256	52.1929	United Kingdom	Cambridge	C3	CB2	Lundi Anne Omam	Ngo Bibaa	lundianneomam@gmail.com	Reach Out community based surveillance	Reach out Cameroon	South west abs north west regions	National		Human health						Yes
98	197.210.76.18	3.3903	6.4474	Nigeria	Lagos	5		Akawu	Bala	makvet2006@yahoo.com	survey of livestock and poultry diseases	National Veterinary Research Institute Vom plateau State Nigeria	Nigeria	Subnational			Animal health, including livestock, poultry, wildlife					No, it is no longer active
99	49.178.1.119	138.6	-34.9274	Australia	Adelaide	5	5001	Channe	Suy	channe@instedd.org	Cambodia National Health Hotline 115	Ministry of Health Cambodia and InSTEDD iLab SEA	Cambodia	National		Human health						Yes					Hotline	Email/website		IVR (voice recording)					Member of general public			Government					2016				All Syndromes / No specific focus
100	71.202.54.179	-122.087	37.359	United States	Los Altos	CA	94024	Jessica	Shao	jessica@endingpandemics.org	Test	Test	Test	National						Other - Write In	Test	Other - Write In		Test
101	73.172.64.3	-76.4988	39.3888	United States	Nottingham	MD	21236	Jay Atanda	Atanda	jay@endingpandemics.org	Test	Test	Baltimore	Subnational		Human health						Yes							Wearables						Member of general public					Private sector, such as technology or healthcare company			2009	Single disease, please specify			All Syndromes / No specific focus
102	167.95.98.223	-82.4042	29.6959	United States	Gainesville	FL	32606											Environmental health/hazards, including plant, crops, forest, vectors, rodents				Other - Write In
103	49.37.223.82	80.2209	12.8996	India	Chennai	25	600099	Viduthalai virumbi	Balagurusamy	mospmu@gmail.com	Population Based Screening for 14 priority diseases	National Health Mission Tamil Nadu	Tamil Nadu State	Subnational		Human health						Yes				Smart phone or tablet app						Paper			Trained volunteer, including community/animal health workers			Government					2018		Multiple specific diseases, please specify
104	102.116.42.119	57.4722	-20.2397	Mauritius	Rose Hill	17
105	50.50.118.246	-89.2185	43.1899	United States	Sun Prairie	WI	53590	Faye	Simmonds	faye.simmonds@ehealthafrica.org	AVADAR	eHealth Africa: Downstream technology partner; provides on-the-ground technical support, trains informants, quality checks phones, provides data and network top ups WHO: Lead implementation partner; provides operational and technical support Ministry of Health: Supports the integration of AVADAR into existing surveillance system, leads on AFP investigations	Nigeria, Sierra Leone, Liberia, DRC, Chad, Niger, South Sudan, Cameroon	Multinational/Regional		Human health						Yes			SMS	Smart phone or tablet app							Other - Write In	Dashboard via website	Trained volunteer, including community/animal health workers			Government					2016		Multiple specific diseases, please specify
106	98.39.8.181	-95.4182	29.7912	United States	Houston	TX	77008	Matt	Parker	matt@opendream.co.th	DoctorMe,PODD,Sabaidee	Opendream	Thailand	National		Human health	Animal health, including livestock, poultry, wildlife	Environmental health/hazards, including plant, crops, forest, vectors, rodents				Yes				Smart phone or tablet app									Other - Write In	both trained volunteer and general public	Academic center	Government		Private sector, such as technology or healthcare company			2015				All Syndromes / No specific focus
[truncated: 236 more columns]

## Sheet: Data 
General Background Information								How often are users prompted or expected to report? (Multiple options possible)						Please select the option that best identifies the disease focus of your system for human / animal health.										Please check all that apply: Do you collect information on:											Who responds to triggers in data (such as a possible outbreak or other significant finding)?					Please check the boxes next to the types of reporting mechanism(s) used in your participatory surveillance system currently. You may check more than one box.
Program Name	What is the name of the organization(s) that maintain and operate this system (including technology and research components)?	Purpose Statement	Location	Where is the geographic area covered by your system? (i.e. name of town, province, country, other)	Continent	What is the scale of your current system?	How many users are registered in your system?	Daily	Weekly	Monthly	As determined by user	What year did the program start?	Sector	Single disease, please specify	Multiple specific diseases, please specify: Please select the option that best identifies the disease focus of your system for human health.	All syndromes / No specific focus: Please select the option that best identifies the disease focus of your system for human health.	Single disease, please specify: Please select the option that best identifies the disease focus of your system for human health.	Multiple specific diseases, please specify: Please select the option that best identifies the disease focus of your system for human health.	Single disease, please specify: Please select the option that best identifies the disease focus of your system for animal health.	Multiple specific diseases, please specify: Please select the option that best identifies the disease focus of your system for animal health.	All syndromes / No specific focus: Please select the option that best identifies the disease focus of your system for animal health.	Single disease, please specify: Please select the option that best identifies the disease focus of your system for animal health.	Multiple specific diseases, please specify: Please select the option that best identifies the disease focus of your system for animal health.	Animal Health	Livestock/ Poultry/ Equine/ Companion	Wildlife (including reptiles, amphibians, and birds)	Human Health	Environmental Health	Vector	Water Quality	Food Safety	Invasive Species, Forests/Plants	Air Quality	Crops	Who enters data?	Academic Center	Government	Non-profit, non-governmental organizations	Private sector, such as technology or healthcare company	SMS	Smart phone or tablet app	Hotline	Email/Website	Paper	Photo: Are users able to upload any of the following?	Video: Are users able to upload any of the following?	Geolocation: Are users able to upload any of the following?	Laboratory sample or home test kit findings: Are users able to upload any of the following?	Not applicable: Are users able to upload any of the following?
Afyadata	Southern African Centre for Infectious Disease Surveillance (SACIDS) Foundation for One Health	Detects, reports and responds to multiple health threats in East African communities.	Morogoro, and Ngorongoro in Tanzaniana and Mozambique	Morogoro, and Ngorongoro in Tanzaniana and Mozambique	Africa	National	500 - 5,000				As determined by user	2016	Human/Animal/EH		Multiple specific diseases, please specify	All syndromes / No specific focus	Cholera		Single disease, please specify		All syndromes / No specific focus	Brucellosis		Yes	Yes	No	Yes	Yes	No	Yes	Yes	No	Yes	No	Trained volunteer	Academic center	Government			SMS	Smart phone or tablet app				Photo	Video	Geolocation	Laboratory sample or home test kit findings
AVADAR	eHealth Africa: Downstream technology partner; provides on-the-ground technical support, trains informants, quality checks phones, provides data and network top ups WHO: Lead implementation partner; provides operational and technical support Ministry of Health: Supports the integration of AVADAR into existing surveillance system, leads on AFP investigations	Improves completeness, timeliness, and availability of acute flaccid paralysis (AFP) data using innovations in mobile technology in Nigeria, Sierra Leone, Liberia, DRC, Niger, Chad, South Sudan and Cameroon.	Nigeria, Sierra Leone, Liberia, DRC, Chad, Niger, South Sudan, Cameroon	Nigeria, Sierra Leone, Liberia, DRC, Chad, Niger, South Sudan, Cameroon	Africa	Multinational/Regional	5,000 - 15,000		Weekly			2016	Human		Multiple specific diseases, please specify			The system was designed for Polio (AFP cases) but it has been used to collect data on other diseases such as measles and COVID19						No	No	No	Yes	No	No	No	No	No	No	No	Trained volunteer		Government			SMS	Smart phone or tablet app		Email/website				Geolocation
AZ Dept of Game and Fish	Arizona Game and Fish Department	Investigates wildlife mortality and ecosystem change events in the state of Arizona, United States.	Arizona, US	Arizona	North America	Subnational	500 - 5,000				As determined by user	2011	Animal/EH								All syndromes / No specific focus			Yes	No	Yes	No	Yes	No	Yes	No	Yes	No	No	General public		Government					Hotline	Email/website						Not applicable
BABay ASF	Food and Agriculture Organization of the United Nations, Tanzania	Detects and aids in the investigation of African Swine Fever outbreaks in the Philippines.	Philippines	Philippines	Asia	National	0 < 500				As determined by user	2018	Animal						Single disease, please specify			African swine fever		Yes	Yes	No	No	No	No	No	No	No	No	No	Trained volunteer		Government	Non-profit, non-governmental organizations	Private sector, such as technology or healthcare company		Smart phone or tablet app			Paper					Not applicable
CAHO Community Based Animal Health Outreach	General Organization for Veterinary Services, Egypt	Detects newly emerging pathogens while monitoring foot and mouth disease, lumpy skin disease, and other diseases in Egypt.	Dakahlia governorate, Egypt	Dakahlia governorate, Egypt	Africa	National	0 < 500		Weekly			2013	Animal/EH							Multiple specific diseases, please specify			Fmd lumpy skin disease and others	Yes	Yes	No	No	Yes	Yes	No	No	No	No	No	Trained volunteer		Government							Paper			Geolocation
Cambodia 115 Hotline	Ministry of Health Cambodia and InSTEDD iLab SEA	Detects the earliest signals of potential outbreaks by reports from the general public throughout Cambodia using a free national hotline.	Cambodia	Cambodia	Asia	National	> 50,000		Weekly		As determined by user	2016	Human and Animal			All syndromes / No specific focus								Yes	No	No	Yes	No	No	No	No	No	No	No	General public		Government					Hotline	Email/website						Not applicable
Canadian Wildlife Health Cooperative	Canadian Wildlife Health Cooperative/University of Saskatchewan	Conducts surveillance of wildlife health through a coordinated network in Canada.	Canada	Canada - nationally	North America	National	0 < 500				As determined by user	1992	Animal								All syndromes / No specific focus			Yes	No	Yes	No	No	No	No	No	No	No	No	General public	Academic center	Government				Smart phone or tablet app	Hotline	Email/website	Paper	Photo	Video	Geolocation	Laboratory sample or home test kit findings
Cervid Disease Network	United States Department of Agriculture	Detects outbreaks of disease among farmed and wild deer in the United States.	United States	United States	North America	National	0 < 500				As determined by user	2014	Animal							Multiple specific diseases, please specify			Multiple specific diseases	Yes	Yes	Yes	No	No	No	No	No	No	No	No	Farmers, rangers		Government		Private sector, such as technology or healthcare company								Geolocation	Laboratory sample or home test kit findings
Chinita arlequin	Universidad de Chile - Pontificia Universidad Católica de Chile	Monitors the invasion of the Harmonia Axyridis (Coleoptera: Coccinellidae) insect and ecosystem changes and biodiversity in Chile.	Chile	Chile	South America	National	5,000 - 15,000				As determined by user	2011	EH											No	No	No	No	Yes	No	No	No	Yes	No	No	General public	Academic center							Email/website		Photo		Geolocation
Cornell Wildlife Health	Cornell University Animal Health Diagnostic Center New York State Dept. of Environmental Conservation Canadian Wildlife Health Cooperative database	Detects disease outbreaks in wildlife in the United States.	New York, US	New York State	North America	Subnational	0 < 500				As determined by user	2011	Animal/EH								All syndromes / No specific focus			Yes	No	Yes	No	Yes	Yes	No	No	No	No	No	General public			Non-profit, non-governmental organizations				Hotline	Email/website						Not applicable
DisApp	Funding and support from Natural Resources Data Management System (NRDMS), Department of Science and Technology, Government of India for the Center for Advancement of Global Health (CAGH). Apps developed by Applied Cognition Systems (APCOG)	Collects mosquito abundance information from communities in India and provides real-time estimates of dengue exposure risk in proximity to their home.	India	India	Asia	National	Unknown				As determined by user	2017	EH	Single disease, please specify			Dengue							No	No	No	No	Yes	Yes	No	No	No	No	No	General public	Academic center	Government				Smart phone or tablet app				Photo		Geolocation
DoctorMe/Sabaidee	Opendream	Monitors symptoms reported by individuals and provides healthcare advice to the public in Thailand.	Thailand	Thailand	Asia	National	15,000 - 50,000	Daily	Weekly		As determined by user	2015	Human			All syndromes / No specific focus					All syndromes / No specific focus			No	No	No	Yes	No	No	No	No	No	No	No	General public	Academic center	Government		Private sector, such as technology or healthcare company		Smart phone or tablet app				Photo		Geolocation
EDDMapS/Wild Spotter	University of Georgia - Center for Invasive Species and Ecosystem Health	Identifies invasive species, plant pathogens, and insect pests in Georgia, United States.	Georgia	USA, Canada	North America	Multinational/Regional	15,000 - 50,000				As determined by user	2006	Animal/EH							Multiple specific diseases, please specify				Yes	No	Yes	No	Yes	No	No	No	Yes	No	Yes	General public/Trained volunteers	Academic center	Government	Non-profit, non-governmental organizations			Smart phone or tablet app		Email/website		Photo		Geolocation
EWHIS	Wildlife Health Australia	Conducts wildlife health surveillance and disease investigation in Australia.	Australia	Australia	Australia	National	500 - 5,000			Monthly	As determined by user	2009	Animal/EH								All syndromes / No specific focus			Yes	No	Yes	No	Yes	Yes	No	No	No	No	No	Trained volunteer		Government	Non-profit, non-governmental organizations				Hotline	Email/website					Laboratory sample or home test kit findings
Feederwatch	Cornell University	Monitors the health of bird populations in the United States.	United States	United States and Canada	North America	Multinational/Regional	15,000 - 50,000				As determined by user	1988	Animal								All syndromes / No specific focus			Yes	No	Yes	No	No	No	No	No	No	No	No	General public	Academic center					Smart phone or tablet app		Email/website		Photo		Geolocation
FishWatch	Western Australia Department of Primary Industries and Regional Development	Detects aquatic pests, fish diseases/die-offs, and illegal fishing in western Australia.	Western Australia	National	Australia	National	Unknown					1994	Animal											Yes	No	Yes	No	No	No	No	No	No	No	No	General public/Trained volunteers		Government					Hotline			Photo		Geolocation
Flu Near You	Boston Children's Hospital	Monitors influenza-like-illness through reports from the public in the United States, Canada, and Mexico.	United States and Canada, Mexico	United States and Canada	North America	Multinational/Regional	15,000 - 50,000		Weekly			2011	Human	Single disease, please specify			Flu							No	No	No	Yes	No	No	No	No	No	No	No	General public			Non-profit, non-governmental organizations					Email/website				Geolocation	Laboratory sample or home test kit findings
FluMob	Nanyang Technological University	Monitors influenza-like-illness and COVID-19 symptoms in Singapore.	Singapore	Singapore	Asia	Subnational	500 - 5,000		Weekly			2016	Human											No	No	No	Yes	No	No	No	No	No	No	No	Healthcare workers	Academic center					Smart phone or tablet app								Not applicable
FluSurvey	UK Health Security Agency	Monitors influenza-like-illness and COVID-19 symptoms in the United Kingdom.	United Kingdom	United Kingdom	Europe	Multinational/Regional	5,000 - 15,000		Weekly			2009	Human		Multiple specific diseases, please specify			COVID-19, Influenza-like illness						No	No	No	Yes	No	No	No	No	No	No	No	General public		Government						Email/website						Not applicable
FluSurvey Ireland	National University of Ireland	Monitors influenza-like-illness in Ireland.	Ireland	Ireland	Europe	National	500 - 5,000		Weekly			2014	Human	Single disease, please specify			Influenza-like illness							No	No	No	Yes	No	No	No	No	No	No	No	General public	Academic center	Government						Email/website						Not applicable
Flutracking	Hunter New England Health & Flexis Systems	Monitors influenza-like-illness and COVID-19 symptoms in Australia with expansion into New Zealand, Hong Kong, and Argentina.	Australia	Australia	Australia	Multinational/Regional	> 50,000		Weekly			2006	Human		Multiple specific diseases, please specify			COVID-19, influenza						No	No	No	Yes	No	No	No	No	No	No	No	General public		Government						Email/website						Not applicable
FluTracking, Hong Kong	University of Hong Kong, University of Newcastle	Monitors influenza-like-illness and COVID-19 symptoms in Hong Kong.	Hong Kong	Hong Kong, China	Asia	Subnational	0 < 500		Weekly			2021	Human		Multiple specific diseases, please specify			Influenza, COVID-19						No	No	No	Yes	No	No	No	No	No	No	No	General public	Academic center							Email/website						Not applicable
FluWatchers	Canadian Network for Public Health Intelligence	Monitors influenza-like-illness and COVID-19 symptoms in Canada.	Canada	Canada	North America	National	500 - 5,000		Weekly			2015	Human	Single disease, please specify			Flu							No	No	No	Yes	No	No	No	No	No	No	No	General public		Government						Email/website
Forest Pest First Detectors	University of Minnesota Extension	Conducts quick detection and diagnosis of early infestations of numerous insect pests in the United States, including the ash borer, gypsy moth, Asian longhorned beetle, Japanese barberry, and Oriental bittersweet.	Minnesota, US	United States, Minnesota	North America	Subnational	500 - 5,000				As determined by user	2008	EH											No	No	No	No	Yes	No	No	No	Yes	No	No	Trained volunteer		Government				Smart phone or tablet app	Hotline	Email/website		Photo	Video	Geolocation
Garden Wildlife Health	Institute of Zoology, Zoological Society of London co-ordinates this project in partnership with the British Trust for Ornithology, Froglife and the Royal Society for the Protection of Birds, UK.	Detects illness and death in garden wildlife in London, England.	London, England	Great Britain	Europe	National	5,000 - 15,000				As determined by user	2013	Animal								All syndromes / No specific focus			Yes	No	Yes	No	No	No	No	No	No	No	No	General public	Academic center		Non-profit, non-governmental organizations					Email/website		Photo
Gripenet.ch	Global Health Institute, Switzerland	Monitors influenza-like-illness and COVID-19 symptoms in Switzerland.	Switzerland	Switzerland	Europe	National	500 - 5,000		Weekly			2014	Human		Multiple specific diseases, please specify			COVID-19, Influenza-like illness						No	No	No	Yes	No	No	No	No	No	No	No	General public	Academic center							Email/website						Not applicable
Gripenet.pt	Instituto Nacional de Saúde Doutor Ricardo Jorge	Monitors influenza-like-illness in Portugal.	Portugal	Lisbon, Portugal	Europe	National	500 - 5,000		Weekly			2005	Human		Multiple specific diseases, please specify			COVID-19, Influenza-like illness						No	No	No	Yes	No	No	No	No	No	No	No	General public		Government						Email/website						Not applicable
Grippenet.fr	Réseau Sentinelles	Monitors influenza-like-illness and COVID-19 symptoms in France.	France	France	Europe	National	5,000 - 15,000		Weekly			2012	Human	Single disease, please specify	Multiple specific diseases, please specify			COVID-19, Influenza-like illness						No	No	No	Yes	No	No	No	No	No	No	No	General public	Academic center	Government						Email/website						Not applicable
GrippeWeb	Robert Kock Institute	Monitors acute respiratory diseases including Influenza-like-Illness as well as COVID-19 symptoms in Germany.	Germany	Germany	Europe	National	5,000 - 15,000		Weekly			2011	Human					Influenza-like illness						No	No	No	Yes	No	No	No	No	No	No	No	General public		Government						Email/website						Not applicable
Guardians of Health	ProEpi, a Brazilian Field Epidemiology professional network, in partnership with University of Brasilia	Empowers institutions and communities to detect outbreaks faster in Brazil.	Brasil	Brasil	South America	National	15,000 - 50,000	Daily				2020	Human			All syndromes / No specific focus								No	No	No	Yes	No	No	No	No	No	No	No	General public	Academic center			Private sector, such as technology or healthcare company		Smart phone or tablet app						Geolocation
Hälsorapport	The Public Health Agency of Sweden	Monitors Influenza-like-Illness in Sweden.	Sweden	Sweden	Europe	National	5,000 - 15,000		Weekly			2015	Human		Multiple specific diseases, please specify			Influenza-like illness, acute respiratory infection, possibly covid-like illness (under development, difficult!)						No	No	No	Yes	No	No	No	No	No	No	No	General public		Government						Email/website						Not applicable
I-Tick	University of Illinois Urbana-Champaign	Identifies high-risk locations and activities based on the presence of ticks and tick-borne pathogens in Illinois, United States.	Illinois, US	Illinois	North America	Subnational	0 < 500				As determined by user	2018	EH											No	No	No	No	Yes	Yes	No	No	No	No	No	County Public Health Departments, Forest Preserve Offices, and general public	Academic center					Smart phone or tablet app				Photo		Geolocation
iMammalia	Funded by EFSA, run by ENETwild and APHA, the app is produced by CEH (UK)	Detects outbreaks of disease in wildlife through carcass and wildlife monitoring in Europe.	Europe	Europe	Europe	Multinational/Regional	500 - 5,000	Daily				2019	Animal											Yes	No	Yes	No	No	No	No	No	No	No	No	General public			Non-profit, non-governmental organizations			Smart phone or tablet app		Email/website		Photo		Geolocation
Infectieradar.be	University of Hasselt	Monitors Influenza-like-Illness and COVID-19 symptoms in Belgium.	Belgium	Belgium	Europe	National	500 - 5,000		Weekly			2021	Human		Multiple specific diseases, please specify			COVID-19, Influenza-like illness						No	No	No	Yes	No	No	No	No	No	No	No	General public	Academic center							Email/website						Not applicable
Infectieradar.nl	Dutch National Institute for Public Health and the Environment	Monitors Influenza-like-Illness and COVID-19 symptoms in The Netherlands.	The Netherlands	The Netherlands	Europe	National	5,000 - 15,000		Weekly			2020	Human		Multiple specific diseases, please specify			Influenza-like illness, COVID-19						No	No	No	Yes	No	No	No	No	No	No	No	General public		Government						Email/website						Not applicable
Influmeter.dk	Staten Serum Institute, Denmark	Monitors Influenza-like-Illness and COVID-19 symptoms in Denmark.	Denmark	Denmark	Europe	National	15,000 - 50,000		Weekly			2012	Human	Single disease, please specify			Influenza-like illness							No	No	No	Yes	No	No	No	No	No	No	No	General public		Government						Email/website						Not applicable
Influweb	ISI Foundation, Italy	Monitors Influenza-like-Illness and COVID-19 symptoms in Europe.	Italy	Italy	Europe	National	500 - 5,000		Weekly			2008	Human		Multiple specific diseases, please specify			COVID-19, Influenza-like illness						No	No	No	Yes	No	No	No	No	No	No	No	General public	Academic center							Email/website						Not applicable
Invasoras.pt	University of Coimbra and at the Escola Superior Agrária de Coimbra	Detects invasive plants and motivates public participation in mapping species, controlling plant populations, and education in Portugal.	Portugal	Portugal	Europe	National	500 - 5,000				As determined by user	2013	EH											No	No	No	No	Yes	No	No	No	Yes	No	Yes	General public	Academic center					Smart phone or tablet app				Photo		Geolocation
Kidenga	University of Arizona	Tracks mosquitos and vector-borne diseases in the United States, specifically California, Florida, Texas, Arizona and Puerto Rico.	California, Florida, Texas, Arizona, Puerto Rico	US, various states	North America	Subnational	Unknown		Weekly			2016	HH & EH		Multiple specific diseases, please specify			Dengue, zika chikungunya						No	No	No	Yes	Yes	Yes	No	No	No	No	No	General public	Academic center	Government				Smart phone or tablet app
Mo-Buzz	Nanyang Technological University Singapore	Monitors weather and conducts vector-borne disease surveillance, including dengue, in Sri Lanka.	Colombo, Sri Lanka	Colombo, Sri Lanka	Asia	Subnational	0 < 500				As determined by user	2013	HH & EH		Multiple specific diseases, please specify			Vector, mainly Dengue						No	No	No	Yes	Yes	Yes	No	No	No	No	No	General public		Government				Smart phone or tablet app				Photo	Video	Geolocation
MosApp	Funding and support from Natural Resources Data Management System (NRDMS), Department of Science and Technology, Government of India for the Center for Advancement of Global Health (CAGH). Apps developed by Applied Cognition Systems (APCOG)	Collects and uploads surveillance data on mosquito abundance and other environmental parameters by both direct observation and via portable microclimate stations in India.	India	India	Asia	National	Unknown				As determined by user	2015	EH	Single disease, please specify			Dengue							No	No	No	No	Yes	Yes	No	No	No	No	No	General public	Academic center	Government				Smart phone or tablet app				Photo		Geolocation
Mozzie Monitors	University of South Australia	Conducts mosquito surveillance to inform public health and the prevention of dengue, Ross River fever and malaria in South Australia.	South Australia	Australia	Australia	National	0 < 500					2018	EH											No	No	No	No	Yes	Yes	No	No	No	No	No	General public	Academic center					Smart phone or tablet app				Photo		Geolocation	Laboratory sample or home test kit findings
Mueckenatlas	Leibniz Centre for Agricultural Landscape Research or Friedrich-Loeffler-Institut	Tracks the distribution of mosquito species to inform public and animal health in Germany.	Germany	Germany	Europe	National	15,000 - 50,000				As determined by user	2012	EH											No	No	No	No	Yes	Yes	No	No	No	No	No	General public	Academic center	Government											Laboratory sample or home test kit findings
National Health Mission Tamil Nadu Screening for 14 Priority Diseases	National Health Mission Tamil Nadu	Screens for 14 priority diseases for early detection and follow-up by engaging with Women in Tamil Nadu, India.	Tamil Nadu, India	Tamil Nadu State	Asia	Subnational	5,000 - 15,000				As determined by user	2018	Human		Multiple specific diseases, please specify			Diabetes, Hypertension, Cancer Breast, Cancer Cervix, Oral Cancer, TB, Leprosy, Mental Health, Kidney Disease, COVID, Palliative care, Physiotherapy services						No	No	No	Yes	No	No	No	No	No	No	No	Trained volunteer		Government				Smart phone or tablet app			Paper				Laboratory sample or home test kit findings
Observatree	Forest Research and others	Detects invasive species of tree pests, including insects, and fungal and bacterial infections in the United Kingdom.	United Kingdom	United Kingdom	Europe	Multinational/Regional	0 < 500				As determined by user	2013	EH		Multiple specific diseases, please specify								Multiple specific diseases	No	No	No	No	Yes	No	No	No	Yes	No	No	Trained volunteer		Government						Email/website		Photo
OH Mobile App Philippines	University of California, Davis	Conducts One Health surveillance in the community in the Philippines.	Philippines	Philippines	Asia	Subnational	0 < 500				As determined by user	2017	Human/Animal/EH		Multiple specific diseases, please specify					Multiple specific diseases, please specify				Yes	Yes	No	Yes	Yes	Yes	Yes	Yes	No	Yes	Yes	Trained volunteer		Government				Smart phone or tablet app				Photo	Video	Geolocation
Outbreaks Near Me	Boston Children's Hospital	Monitors Influenza-like-Illness and COVID-19 symptoms in United States, Canada, and Mexico. Flu Near You is the predecessor of Outbreaks Near Me.	United States and Canada, Mexico	United States, Canada, Mexico	North America	Multinational/Regional	15,000 - 50,000				As determined by user	2020	Human		Multiple specific diseases, please specify			Flu and COVID-19						No	No	No	Yes	No	No	No	No	No	No	No	General public			Non-profit, non-governmental organizations		SMS			Email/website				Geolocation
PestWatch	Western Australia Department of Primary Industries and Regional Development	Detects species of aquatic pests in Western Australia.	Western Australia	By region	Australia	Subnational	Unknown						Animal											Yes	No	Yes	No	No	No	No	No	No	No	No	General public/Trained volunteers		Government				Smart phone or tablet app		Email/website		Photo		Geolocation	Laboratory sample or home test kit findings
PODD	PODD Centre with partners Opendream, Bon, and CMU	Detects and contains human and animal outbreaks in Thailand.	Chaing Mai, Thailand	About 200 subdistricts in Thailand	Asia	Subnational	5,000 - 15,000		Weekly		As determined by user	2014	Human/Animal/EH			All syndromes / No specific focus					All syndromes / No specific focus			Yes	Yes	No	Yes	Yes	No	Yes	Yes	No	Yes	No	Trained volunteer	Academic center					Smart phone or tablet app				Photo		Geolocation
SMART for Health	SMART Partnership with Wildlife Conservation Society	Conducts wildlife health surveillance and detects unusual events in remote areas in Laos, Cambodia, and Vietnam.	Laos, Cambodia, and Vietnam	Currently, areas in Laos, Cambodia, and Vietnam. Potential expansion to ~850 protected areas	Asia	National and Subnational	0 < 500				As determined by user	2020	Animal/EH							Multiple specific diseases, please specify	All syndromes / No specific focus			Yes	No	Yes	No	Yes	Yes	No	No	No	No	No	Rangers	Academic center	Government	Non-profit, non-governmental organizations			Smart phone or tablet app		Email/website		Photo		Geolocation	Laboratory sample or home test kit findings
Starry Trek	University of Minnesota Extension and Minnesota Aquatic Invasive Species Research Center are the event organizers partners include Minnesota Department of Natural Resources and an app/website developed by University of Georgia Center for Invasive Species and Ecosystem Health.	Monitors aquatic invasive species in public waterways in the state of Minnesota, United States.	Minnesota, US	Minnesota	North America	Subnational	0 < 500					2017	EH											No	No	No	No	Yes	No	Yes	No	Yes	No	No	Trained volunteer		Government				Smart phone or tablet app		Email/website	Paper	Photo		Geolocation
SURPRISE	Cantonal Hospital St. Gallen Epitrack SNF	Provides early warning for acute respiratory infections, including COVID-19 and occupational/non-occupational risk factors in Switzerland.	Switzerland	Switzerland (German-speaking part only)	Europe	Subnational	5,000 - 15,000		Weekly			2020	Human		Multiple specific diseases, please specify			Acute respiratory infections, including COVID-19						No	No	No	Yes	No	No	No	No	No	No	No	Healthcare workers	Academic center	Government			SMS			Email/website					Laboratory sample or home test kit findings
Tick Tag Go	University of Nebraska-Lincoln and Nebraska Extension maintain the system. We utilize iNaturalist to gather photos of ticks from the public to help monitor tick species distributions in the state of Nebraska. Research focus is on all ticks, but especially the blacklegged tick (Ixodes scapularis) which recently became established in Nebraska.	Conducts tick surveillance for early detection or risk in the state of Nebraska, United States.	Nebraska, US	Nebraska, USA	North America	Subnational	0 < 500				As determined by user	2019	EH											No	No	No	No	Yes	Yes	No	No	No	No	No	General public	Academic center	Government				Smart phone or tablet app		Email/website		Photo		Geolocation	Laboratory sample or home test kit findings
Uganda eIDSR Community Engagement	Ministry of Health, Public Health Emergency Operations Centre	Engages surveillance activities for all prioritized animal and human diseases and conditions in Uganda.	Uganda	Uganda	Africa	National	Specific number				As determined by user	2016	Human and Animal		Multiple specific diseases, please specify	All syndromes / No specific focus		All prioritized infectious diseases in Uganda		Multiple specific diseases, please specify			The six prioritized zoonotic illnesses in Uganda	Yes	Yes	No	Yes	No	No	No	No	No	No	No	General public		Government			SMS	Smart phone or tablet app		Email/website					Laboratory sample or home test kit findings
Ukraine Infectious Diseases of Animals	State Service of Ukraine on Food Safety and Consumer Protection (SSUFSCP)	Conducts surveillance of anthrax, African swine fever, avian influenza, lumpy skin disease in Ukraine.	Ukraine	Ukraine	Europe	National	5,000 - 15,000				As determined by user	2012	Animal/EH							Multiple specific diseases, please specify			Anthrax, African swine fever, bird flu, Lumpy skin disease	Yes	Yes	No	No	Yes	Yes	No	No	No	No	No	Farmers	Academic center	Government	Non-profit, non-governmental organizations	Private sector, such as technology or healthcare company			Hotline	Email/website		Photo		Geolocation
Weed Spotters	Government agencies	Conducts surveillance of invasive plant weeds in Australia.	Australia	Victoria, Queensland	Australia	Subnational	500 - 5,000				As determined by user	2002	EH											No	No	No	No	Yes	No	No	No	Yes	No	No	Trained volunteer		Government				Smart phone or tablet app				Photo			Laboratory sample or home test kit findings
West Nile Virus Dead Bird Surveillance Program	California Department of Public Health, Vectorborne Disease Section	Conducts surveillance of West Nile Virus and bird mortality in California, United States.	California, US	Richmond, California, USA	North America	Subnational	> 50,000				As determined by user	2002	Animal											Yes	No	Yes	No	No	No	No	No	No	No	No	General public		Government					Hotline	Email/website		Photo
Wildhealthnet	Wildlife Conservation Society	Investigates and responds to wildlife morbidity and mortality events for high-consequence pathogens in livestock, wildlife, human interface in Lao PDR, Cambodia, and Vietnam.	Laos, Cambodia, Vietnam	Cambodia, Laos, Vietnam	Asia	Multinational/Regional	0 < 500				As determined by user	2019	Animal/EH							Multiple specific diseases, please specify	All syndromes / No specific focus		Avian influenza, African swine fever, Nipah virus	Yes	No	Yes	No	Yes	Yes	No	No	No	No	No	Rangers		Government	Non-profit, non-governmental organizations		SMS	Smart phone or tablet app		Email/website	Paper	Photo		Geolocation	Laboratory sample or home test kit findings
Wildlife Health Victoria	Melbourne Veterinary School, The University of Melbourne Victoria, Australia	Detects health events impacting wildlife in Victoria, Australia.	Victoria, Australia	State of Victoria, Australia	Australia	Subnational	0 < 500	Daily			As determined by user	2008	Animal/EH								All syndromes / No specific focus			Yes	No	Yes	No	Yes	Yes	No	No	No	No	No	General public	Academic center					Smart phone or tablet app		Email/website		Photo	Video	Geolocation
Wildlife Morbidity and Mortality Event Alert System	California Department of Fish and Wildlife	Detects disease outbreaks and emerging threats in wildlife in California, United States.	California, US	State of California	North America	Subnational	Not Applicable				As determined by user	2010	Animal								All syndromes / No specific focus			Yes	No	Yes	No	No	No	No	No	No	No	No	Wildlife rehabilitators		Government						Email/website		Photo		Geolocation
[truncated: 59 more columns]
